# Supplementary material for: Primary Clitoral Melanoma: Personalized Therapeutic Strategies Informed by Clinical Evidence and Systematic Review
Source: J Pers Med. 2026 Jan 31;16(2):70. doi: 10.3390/jpm16020070 (PMC12941946; doi:10.3390/jpm16020070)
Supplement: Supplementary file 1 [file jpm-16-00070-s001.zip]

Archive with 2 entries (2 files):
- Table S1-PRISMA_2020_checklist-Clitoris Melanoma.pdf
- Table S2-JBI Critical Appraisal Checklist for Case Reports.pdf
